# Supplementary material for: Polygenic risk scores and breast and epithelial ovarian cancer risks for carriers of BRCA1 and BRCA2 pathogenic variants
Source: Genet Med. 2020 Jul 15;22(10):1653–66. doi: 10.1038/s41436-020-0862-x (PMC7521995; doi:10.1038/s41436-020-0862-x)
Supplement: Supplementary file 2 — Supplementary Information [file 41436_2020_862_MOESM2_ESM.xlsx]

## Sheet: TableS1
Table S1
The 313 SNPs used to construct the breast cancer PRS.
								CIMBA imputation accuracy r-squared
			Alleles		log(OR) / β			BRCA1 carriers		BRCA2 carriers
SNP	Chr	Position	Reference	Effect	Overall	ER-positive	ER-negative	iCOGS	OncoArray	iCOGS	OncoArray
1_100880328_A_T	1	100880328	A	T	0.0373	0.0373	0.0373	0.916	1	0.911	1
1_10566215_A_G	1	10566215	A	G	-0.0586	-0.0407	-0.1109	1	1	1	1
1_110198129_CAAA_C	1	110198129	CAAA	C	0.0458	0.0458	0.0458	0.849	0.942	0.851	0.942
1_114445880_G_A	1	114445880	G	A	0.0621	0.0621	0.0621	0.998	0.998	0.998	0.999
1_118141492_A_C	1	118141492	A	C	0.0452	0.0452	0.0452	0.975	0.997	0.978	0.997
1_120257110_T_C	1	120257110	T	C	0.0385	0.043	0.0226	1	0.996	1	0.996
1_121280613_A_G	1	121280613	A	G	0.0881	0.1052	0.0209	1	1	1	1
1_121287994_A_G	1	121287994	A	G	-0.0673	-0.0814	-0.0114	0.961	0.957	0.956	0.961
1_145604302_C_CT	1	145604302	C	CT	-0.0399	-0.0469	-0.0126	0.902	0.94	0.902	0.937
1_149906413_T_C	1	149906413	T	C	0.0548	0.0548	0.0548	0.972	1	0.975	1
1_155556971_G_A	1	155556971	G	A	0.0499	0.0499	0.0499	0.978	0.994	0.977	0.996
1_168171052_CA_C	1	168171052	CA	C	-0.068	-0.068	-0.068	0.692	0.903	0.689	0.902
1_172328767_T_TA	1	172328767	T	TA	-0.0435	-0.0435	-0.0435	0.883	0.919	0.88	0.914
1_18807339_T_C	1	18807339	T	C	-0.0564	-0.0649	-0.0248	0.851	0.999	0.854	0.999
1_201437832_C_T	1	201437832	C	T	0.0917	0.0917	0.0917	0.802	1	0.805	1
1_202184600_C_T	1	202184600	C	T	-0.0065	0.0133	-0.0822	0.981	1	0.98	1
1_203770448_T_A	1	203770448	T	A	0.0498	0.0498	0.0498	0.993	0.998	0.992	0.998
1_204502514_T_TTCTGAAACAGGG	1	204502514	T	TTCTGAAACAGGG	-0.0321	-0.0024	-0.1345	0.938	0.972	0.938	0.971
1_208076291_G_A	1	208076291	G	A	-0.0366	-0.0366	-0.0366	0.964	0.994	0.964	0.995
1_217053815_T_G	1	217053815	T	G	0.0417	0.0417	0.0417	0.685	0.905	0.692	0.9
1_217220574_G_A	1	217220574	G	A	-0.044	-0.0459	0.0029	0.998	0.996	0.999	0.995
1_220671050_C_T	1	220671050	C	T	0.0418	0.0418	0.0418	0.866	0.951	0.87	0.956
1_242034263_A_G	1	242034263	A	G	0.1428	0.1428	0.1428	0.989	1	0.987	1
1_41380440_C_T	1	41380440	C	T	0.0426	0.0426	0.0426	0.736	0.984	0.739	0.982
1_41389220_T_C	1	41389220	T	C	0.155	0.155	0.155	0.808	0.95	0.787	0.959
1_46670206_TC_T	1	46670206	TC	T	0.0447	0.0595	0.0216	0.951	1	0.95	1
1_51467096_CT_C	1	51467096	CT	C	0.0374	0.0374	0.0374	0.904	0.913	0.902	0.915
1_7917076_G_A	1	7917076	G	A	-0.0409	-0.0409	-0.0409	0.775	0.991	0.782	0.991
1_88156923_G_A	1	88156923	G	A	0.0494	0.058	0.0183	1	1	1	1
1_88428199_C_A	1	88428199	C	A	-0.0387	-0.0387	-0.0387	1	1	1	1
2_10138983_T_C	2	10138983	T	C	0.0603	0.0603	0.0603	0.934	0.957	0.925	0.958
2_121058254_A_G	2	121058254	A	G	-0.0334	-0.0232	-0.0682	0.998	0.995	0.998	0.996
2_121089731_T_C	2	121089731	T	C	-0.0427	-0.029	-0.1027	1	0.928	1	0.93
2_121159205_G_A	2	121159205	G	A	-0.044	-0.044	-0.044	0.863	1	0.866	1
2_121246568_T_C	2	121246568	T	C	0.0992	0.0992	0.0992	0.996	1	0.995	1
2_172974566_C_G	2	172974566	C	G	-0.0473	-0.0611	-0.0061	1	1	1	1
2_174212910_A_G	2	174212910	A	G	0.0593	0.0621	0.0175	0.994	1	0.994	1
2_192381934_C_T	2	192381934	C	T	0.0316	0.018	0.1012	0.53	1	0.498	1
2_19315675_T_A	2	19315675	T	A	-0.0331	-0.0229	-0.057	0.997	1	0.997	1
2_202204741_T_C	2	202204741	T	C	-0.0492	-0.0492	-0.0492	1	1	1	1
2_217920769_G_T	2	217920769	G	T	-0.1318	-0.1532	-0.0589	1	1	1	1
2_217955896_GA_G	2	217955896	GA	G	-0.2016	-0.2362	-0.0558	0.908	0.984	0.902	0.981
2_218292158_C_G	2	218292158	C	G	-0.0757	-0.0757	-0.0757	0.966	0.977	0.967	0.976
2_218714845_G_A	2	218714845	G	A	-0.0431	-0.0463	-0.0184	0.664	1	0.671	1
2_241388857_C_A	2	241388857	C	A	-0.1232	-0.1232	-0.1232	0.704	1	0.717	1
2_25129473_A_G	2	25129473	A	G	-0.0427	-0.0427	-0.0427	0.681	0.999	0.685	1
2_29179452_G_C	2	29179452	G	C	-0.0066	0.0207	-0.1006	0.987	1	0.988	1
2_29615233_T_C	2	29615233	T	C	-0.0427	-0.0427	-0.0427	0.751	0.985	0.749	0.986
2_39699510_C_CT	2	39699510	C	CT	-0.0402	-0.0402	-0.0402	0.746	0.897	0.738	0.899
2_70172587_G_A	2	70172587	G	A	-0.0412	-0.0412	-0.0412	0.804	0.968	0.804	0.967
2_88358825_G_C	2	88358825	G	C	0.0473	0.0473	0.0473	0.52	0.951	0.551	0.952
3_141112859_CTT_C	3	141112859	CTT	C	0.0551	0.0551	0.0551	0.992	0.996	0.992	0.998
3_172285237_G_A	3	172285237	G	A	0.0422	0.0501	-0.0133	0.996	0.997	0.996	0.997
3_189774456_C_T	3	189774456	C	T	-0.0478	-0.0478	-0.0478	0.685	0.996	0.691	0.995
3_27353716_C_A	3	27353716	C	A	0.0748	0.0822	0.031	1	1	1	1
3_27388664_C_G	3	27388664	C	G	0.0502	0.0502	0.0502	1	1	1	1
3_29294845_C_T	3	29294845	C	T	-0.1281	-0.1221	-0.2988	0.812	0.919	0.839	0.908
3_30684907_C_T	3	30684907	C	T	0.0592	0.0657	0.017	1	1	1	1
3_46888198_T_C	3	46888198	T	C	-0.0806	-0.0806	-0.0806	0.92	0.99	0.923	0.994
3_4742251_A_G	3	4742251	A	G	0.0616	0.0616	0.0616	0.999	1	0.999	1
3_49709912_C_CT	3	49709912	C	CT	-0.0367	-0.0355	-0.0721	0.936	0.946	0.932	0.946
3_55970777_A_AT	3	55970777	A	AT	-0.1195	-0.1195	-0.1195	0.524	0.951	0.516	0.954
3_59373745_C_T	3	59373745	C	T	-0.0394	-0.0394	-0.0394	0.618	0.998	0.621	0.997
3_63887449_T_TTG	3	63887449	T	TTG	0.0648	0.0648	0.0648	0.98	0.987	0.98	0.986
3_71620370_T_G	3	71620370	T	G	-0.0374	-0.0374	-0.0374	0.88	0.986	0.882	0.987
3_87037543_A_G	3	87037543	A	G	-0.0723	-0.0723	-0.0723	1	0.941	1	0.943
3_99403877_G_A	3	99403877	G	A	-0.0376	-0.0376	-0.0376	0.973	0.995	0.975	0.996
4_106069013_G_T	4	106069013	G	T	0.0471	0.0594	0.0097	0.997	1	0.998	1
4_126752992_A_AAT	4	126752992	A	AAT	-0.0377	-0.0377	-0.0377	0.963	0.962	0.964	0.963
4_143467195_C_T	4	143467195	C	T	-0.0569	-0.0569	-0.0569	0.797	0.998	0.795	0.999
4_151218296_CATATTT_C	4	151218296	CATATTT	C	0.0388	0.0388	0.0388	0.987	0.991	0.987	0.991
4_175842495_G_A	4	175842495	G	A	-0.0898	-0.1162	0.0199	1	1	0.999	1
4_175847436_C_A	4	175847436	C	A	0.0348	0.0537	-0.0099	0.983	1	0.982	1
4_187503758_A_T	4	187503758	A	T	0.0357	0.0357	0.0357	0.967	0.997	0.966	0.997
4_38784633_G_T	4	38784633	G	T	0.0489	0.0489	0.0489	1	0.999	1	0.998
4_84370124_TAA_TA	4	84370124	TAA	TA	-0.0464	-0.0464	-0.0464	0.936	0.944	0.937	0.941
4_89240476_G_A	4	89240476	G	A	0.0352	0.0352	0.0352	1	0.977	1	0.974
4_92594859_TTCTTTC_T	4	92594859	TTCTTTC	T	-0.0407	-0.0407	-0.0407	0.781	0.935	0.808	0.934
5_104300273_G_T	5	104300273	G	T	-0.0487	-0.0487	-0.0487	0.821	0.995	0.827	0.994
5_122478676_C_A	5	122478676	C	A	-0.0386	-0.0386	-0.0386	0.974	0.999	0.975	0.999
5_122705244_C_T	5	122705244	C	T	0.0944	0.0944	0.0944	0.999	0.996	0.999	0.997
5_1279790_C_T	5	1279790	C	T	0.0617	0.0325	0.1502	1	1	1	1
5_1296255_A_AG	5	1296255	A	AG	-0.0549	-0.0417	-0.1056	0.995	1	0.995	1
5_131640536_A_G	5	131640536	A	G	0.0392	0.0467	0.0099	0.98	0.978	0.979	0.98
5_132407058_C_T	5	132407058	C	T	-0.0388	-0.0561	-0.0214	0.75	0.998	0.747	0.998
5_1353077_T_C	5	1353077	T	C	0.1552	0.1552	0.1552	0.876	1	0.874	1
5_158244083_C_T	5	158244083	C	T	-0.0677	-0.0677	-0.0677	1	1	1	1
5_16231194_G_C	5	16231194	G	C	-0.0426	-0.0426	-0.0426	0.998	1	0.999	1
5_169591460_T_C	5	169591460	T	C	0.0412	0.0501	0.0182	0.903	0.997	0.912	0.998
5_173358154_G_A	5	173358154	G	A	0.0365	0.0365	0.0365	0.989	0.987	0.989	0.988
5_176134882_T_C	5	176134882	T	C	0.0363	0.0363	0.0363	0.699	0.995	0.694	0.995
5_2777029_G_A	5	2777029	G	A	0.0391	0.0391	0.0391	0.985	0.984	0.984	0.984
5_32579616_TCA_T	5	32579616	TCA	T	0.0363	0.0363	0.0363	0.994	1	0.994	1
5_345109_T_C	5	345109	T	C	0.084	0.084	0.084	0.951	0.985	0.957	0.983
5_44508264_G_GT	5	44508264	G	GT	-0.1177	-0.1177	-0.1177	0.974	0.972	0.975	0.977
5_44619502_A_G	5	44619502	A	G	-0.1101	-0.1101	-0.1101	0.988	0.99	0.99	0.99
5_44649944_C_T	5	44649944	C	T	0.0492	0.0713	-0.0261	1	1	1	1
5_44706498_A_G	5	44706498	A	G	0.0497	0.0648	-0.0256	1	1	1	1
5_44853593_G_C	5	44853593	G	C	-0.0336	-0.0222	-0.0778	1	1	1	1
5_52679539_C_CA	5	52679539	C	CA	0.0571	0.0571	0.0571	0.928	0.972	0.934	0.971
5_55662540_C_CT	5	55662540	C	CT	-0.0458	-0.0458	-0.0458	0.753	0.967	0.755	0.967
5_55965167_C_T	5	55965167	C	T	0.0394	0.0394	0.0394	0.703	1	0.711	1
5_56023083_T_G	5	56023083	T	G	0.1366	0.1612	0.0686	1	1	1	1
5_56042972_C_T	5	56042972	C	T	0.0865	0.1082	0.0058	0.998	0.999	0.999	0.999
5_56045081_T_C	5	56045081	T	C	-0.0564	-0.0643	-0.0168	1	1	1	1
5_58241712_C_T	5	58241712	C	T	-0.0434	-0.0434	-0.0434	0.807	0.948	0.808	0.951
5_71965007_G_A	5	71965007	G	A	-0.041	-0.041	-0.041	0.869	0.946	0.864	0.944
5_73234583_T_C	5	73234583	T	C	-0.0363	-0.0494	-0.0101	0.813	0.981	0.806	0.981
5_77155397_GT_G	5	77155397	GT	G	-0.0408	-0.0408	-0.0408	0.65	0.994	0.646	0.993
5_79180995_G_GA	5	79180995	G	GA	0.0328	0.0248	0.0804	0.991	0.993	0.989	0.993
5_81512947_TA_T	5	81512947	TA	T	-0.0598	-0.0731	-0.0342	0.96	1	0.954	1
5_90789470_G_A	5	90789470	G	A	-0.0564	-0.0714	-0.0031	0.777	1	0.784	1
6_130341728_C_CT	6	130341728	C	CT	0.0472	0.0472	0.0472	0.971	0.981	0.972	0.982
6_13713366_G_C	6	13713366	G	C	-0.0553	-0.0623	-0.0152	0.973	1	0.975	1
6_149595505_T_C	6	149595505	T	C	-0.0476	-0.0476	-0.0476	0.954	0.995	0.952	0.996
6_151949806_A_C	6	151949806	A	C	0.0703	0.0541	0.1103	1	1	1	1
6_151955914_A_G	6	151955914	A	G	0.1449	0.115	0.224	1	1	1	1
6_152022664_CAAAAAAA_C	6	152022664	CAAAAAAA	C	0.0137	0.0137	0.0137	0.875	0.923	0.876	0.922
6_152023191_G_A	6	152023191	G	A	0.0626	0.0509	0.1008	1	1	1	1
6_152055978_A_T	6	152055978	A	T	0.074	0.074	0.074	0.991	0.995	0.989	0.993
6_152432902_C_T	6	152432902	C	T	0.0649	0.0527	0.0965	0.997	1	0.995	1
6_16399557_C_T	6	16399557	C	T	-0.0373	-0.0373	-0.0373	0.693	1	0.692	1
6_169006947_C_G	6	169006947	C	G	-0.0308	-0.0252	-0.0628	0.919	0.947	0.919	0.947
6_170332621_T_C	6	170332621	T	C	0.0373	0.0373	0.0373	0.969	0.99	0.968	0.99
6_18783140_G_A	6	18783140	G	A	0.0326	0.0478	0.0033	0.868	0.998	0.874	0.998
6_20537845_CA_C	6	20537845	CA	C	-0.0391	-0.0391	-0.0391	0.878	0.91	0.88	0.914
6_21923810_T_C	6	21923810	T	C	-0.0321	-0.0438	-0.0032	0.998	0.999	0.998	0.998
6_27425644_G_C	6	27425644	G	C	-0.0737	-0.0737	-0.0737	0.943	0.992	0.943	0.992
6_43227141_G_A	6	43227141	G	A	-0.064	-0.064	-0.064	0.935	0.994	0.926	0.994
6_82263549_AAT_A	6	82263549	AAT	A	0.0477	0.0477	0.0477	0.901	0.927	0.896	0.924
6_85912194_CAA_C	6	85912194	CAA	C	0.0762	0.0762	0.0762	0.87	0.955	0.884	0.956
6_87803819_T_C	6	87803819	T	C	0.0383	0.0318	0.0678	0.874	0.99	0.875	0.991
7_101552440_G_A	7	101552440	G	A	-0.0568	-0.0568	-0.0568	0.787	0.994	0.799	0.994
7_102481842_T_C	7	102481842	T	C	0.0418	0.0418	0.0418	0.99	0.997	0.99	0.997
7_130656911_C_T	7	130656911	C	T	-0.0476	-0.0476	-0.0476	0.922	0.951	0.925	0.955
7_130674481_G_A	7	130674481	G	A	0.0416	0.0416	0.0416	0.872	1	0.871	1
7_139943702_CT_C	7	139943702	CT	C	0.0582	0.0666	0.0057	0.847	0.934	0.842	0.93
7_144048902_G_T	7	144048902	G	T	-0.0563	-0.0592	-0.0148	0.901	0.908	0.893	0.911
7_21940960_A_G	7	21940960	A	G	-0.0467	-0.0467	-0.0467	1	0.991	1	0.99
7_25569548_C_T	7	25569548	C	T	-0.0486	-0.0486	-0.0486	0.87	0.966	0.868	0.966
7_28869017_G_A	7	28869017	G	A	-0.0572	-0.0572	-0.0572	0.995	0.993	0.995	0.994
7_55192256_A_C	7	55192256	A	C	-0.0349	-0.0349	-0.0349	1	1	1	1
7_91459189_A_ATT	7	91459189	A	ATT	0.0452	0.0452	0.0452	0.931	0.917	0.926	0.923
7_94113799_T_C	7	94113799	T	C	0.0449	0.0449	0.0449	0.996	0.994	0.996	0.994
7_98005235_G_A	7	98005235	G	A	-0.0467	-0.0467	-0.0467	1	1	1	1
7_99948655_T_G	7	99948655	T	G	0.042	0.042	0.042	0.888	0.985	0.884	0.985
8_102483100_T_C	8	102483100	T	C	0.0593	0.0736	0.0137	0.936	0.955	0.937	0.955
8_106358620_A_T	8	106358620	A	T	-0.0745	-0.0895	-0.01	0.753	0.979	0.761	0.981
8_117209548_A_G	8	117209548	A	G	-0.0417	-0.0417	-0.0417	0.983	1	0.981	1
8_120862186_A_G	8	120862186	A	G	0.0527	0.0527	0.0527	0.965	0.974	0.963	0.974
8_124563705_T_C	8	124563705	T	C	0.0477	0.0477	0.0477	0.917	0.99	0.917	0.99
8_124571581_G_A	8	124571581	G	A	0.034	0.034	0.034	0.953	0.992	0.953	0.994
8_124739913_T_G	8	124739913	T	G	0.0466	0.0466	0.0466	0.981	0.98	0.981	0.981
8_128213561_C_CA	8	128213561	C	CA	-0.043	-0.043	-0.043	0.849	1	0.84	1
8_128370949_C_G	8	128370949	C	G	0.0642	0.082	0.0076	0.999	0.999	0.999	0.998
8_128372172_A_G	8	128372172	A	G	0.0597	0.0597	0.0597	0.999	0.999	1	0.999
8_129199566_G_A	8	129199566	G	A	0.0615	0.0615	0.0615	0.997	1	0.997	1
8_143669254_A_G	8	143669254	A	G	-0.0346	-0.0346	-0.0346	0.767	0.96	0.776	0.959
8_170692_T_C	8	170692	T	C	0.0477	0.0348	0.104	0.723	0.926	0.732	0.921
8_17787610_CT_C	8	17787610	CT	C	-0.0377	-0.0377	-0.0377	0.879	0.927	0.878	0.935
8_23447496_A_G	8	23447496	A	G	-0.0389	-0.0389	-0.0389	1	1	1	1
8_23663653_C_A	8	23663653	C	A	0.0335	0.0451	0.0059	0.999	0.998	0.999	0.999
8_29509616_A_C	8	29509616	A	C	-0.0601	-0.0601	-0.0601	1	1	1	1
8_36858483_A_G	8	36858483	A	G	-0.076	-0.076	-0.076	0.99	1	0.991	1
8_76230943_A_G	8	76230943	A	G	0.0755	0.0755	0.0755	1	1	1	1
8_76333056_C_T	8	76333056	C	T	0.1129	0.1129	0.1129	0.996	1	0.996	1
8_76378165_G_T	8	76378165	G	T	-0.0391	-0.0391	-0.0391	0.931	1	0.92	1
9_110303808_TAA_T	9	110303808	TAA	T	0.0797	0.1007	0.013	0.915	0.991	0.918	0.993
9_110837073_A_G	9	110837073	A	G	0.1158	0.1315	0.0289	1	1	1	1
9_110837176_C_T	9	110837176	C	T	0.0653	0.0809	-0.0037	1	1	1	1
9_110849525_G_T	9	110849525	G	T	0.0153	0.0153	0.0153	0.894	1	0.886	1
9_110885479_C_T	9	110885479	C	T	0.0877	0.111	0.0019	1	1	1	1
9_119313486_A_G	9	119313486	A	G	-0.0462	-0.0462	-0.0462	0.978	0.989	0.979	0.988
9_129424719_A_G	9	129424719	A	G	-0.0382	-0.0382	-0.0382	0.897	0.954	0.896	0.956
9_136146597_C_T	9	136146597	C	T	0.04	0.04	0.04	0.984	0.999	0.985	0.998
9_21964882_CAAAA_C	9	21964882	CAAAA	C	0.055	0.055	0.055	0.96	0.973	0.961	0.972
9_22041998_C_G	9	22041998	C	G	0.0289	0.0168	0.0906	1	1	1	1
9_36928288_T_C	9	36928288	T	C	0.0249	0.0249	0.0249	0.979	0.994	0.976	0.994
9_6880263_A_G	9	6880263	A	G	0.0348	0.0499	-0.0078	0.84	1	0.842	1
9_87782211_T_C	9	87782211	T	C	0.0361	0.0361	0.0361	1	1	1	1
9_98362587_T_C	9	98362587	T	C	0.0576	0.0576	0.0576	0.98	0.992	0.976	0.991
10_114777670_C_T	10	114777670	C	T	0.0472	0.0472	0.0472	0.998	1	0.998	1
10_115128491_T_C	10	115128491	T	C	-0.0592	-0.0592	-0.0592	1	1	1	1
10_123095209_G_A	10	123095209	G	A	-0.0538	-0.0702	0.0048	0.961	0.997	0.962	0.997
10_123340107_A_G	10	123340107	A	G	0.1508	0.1837	0.0053	0.99	0.998	0.993	0.998
10_123340431_GC_G	10	123340431	GC	G	-0.2408	-0.2913	-0.0326	0.998	0.998	0.998	0.998
10_123349324_A_T	10	123349324	A	T	-0.2609	-0.327	-0.0137	0.936	0.964	0.939	0.965
10_13892298_G_A	10	13892298	G	A	0.0371	0.0371	0.0371	0.97	1	0.97	1
10_22032942_A_G	10	22032942	A	G	-0.058	-0.0719	0.0344	1	1	1	1
10_22477776_ACC_A	10	22477776	ACC	A	0.1687	0.1687	0.1687	0.989	0.995	0.992	0.992
10_22861490_A_C	10	22861490	A	C	0.0875	0.096	0.0201	0.975	0.977	0.97	0.978
10_38523626_C_A	10	38523626	C	A	0.0404	0.0404	0.0404	0.946	0.951	0.944	0.951
10_5794652_A_G	10	5794652	A	G	0.047	0.047	0.047	1	1	1	1
10_64299890_A_G	10	64299890	A	G	-0.1345	-0.1428	-0.103	0.983	0.984	0.983	0.981
10_64819996_G_T	10	64819996	G	T	0.0472	0.0472	0.0472	1	1	1	1
10_71335574_C_T	10	71335574	C	T	-0.0404	-0.0404	-0.0404	0.703	0.962	0.702	0.966
10_80851257_G_T	10	80851257	G	T	-0.0805	-0.0898	-0.0443	1	1	1	1
10_80886726_A_G	10	80886726	A	G	0.0762	0.0762	0.0762	0.996	1	0.997	1
10_95292187_CAA_C	10	95292187	CAA	C	-0.0512	-0.0512	-0.0512	0.863	0.943	0.859	0.941
11_103614438_T_G	11	103614438	T	G	0.0147	0.0029	0.0676	0.741	0.991	0.753	0.992
11_108267402_C_CA	11	108267402	C	CA	-0.0022	0.0141	-0.0629	0.994	0.998	0.993	0.999
11_111696440_T_C	11	111696440	T	C	-0.0396	-0.0396	-0.0396	0.997	0.999	0.998	0.999
11_116727936_A_T	11	116727936	A	T	-0.0423	-0.0423	-0.0423	0.997	0.998	0.997	0.998
11_122966626_A_G	11	122966626	A	G	-0.0383	-0.0383	-0.0383	0.898	0.998	0.898	0.998
11_129243417_T_G	11	129243417	T	G	-0.0543	-0.0543	-0.0543	0.923	0.99	0.915	0.988
11_129461016_A_G	11	129461016	A	G	0.0453	0.0453	0.0453	0.999	1	0.999	1
11_18664241_T_G	11	18664241	T	G	0.0461	0.0461	0.0461	0.692	0.947	0.702	0.953
11_1895708_C_A	11	1895708	C	A	-0.0762	-0.0762	-0.0762	0.986	1	0.987	1
11_42844441_C_T	11	42844441	C	T	-0.0336	-0.0336	-0.0336	0.784	1	0.787	1
11_433617_T_C	11	433617	T	C	-0.0437	-0.0437	-0.0437	0.838	0.982	0.846	0.979
11_44368892_G_A	11	44368892	G	A	0.0374	0.0374	0.0374	0.985	0.992	0.984	0.992
11_46318032_C_G	11	46318032	C	G	-0.0748	-0.0748	-0.0748	0.746	0.923	0.734	0.925
11_65553492_C_A	11	65553492	C	A	0.0425	0.0425	0.0425	0.986	0.998	0.985	0.997
11_65572431_G_A	11	65572431	G	A	-0.0347	-0.0448	-0.0067	0.989	1	0.99	1
11_69328130_A_T	11	69328130	A	T	-0.0423	-0.0538	0.0143	0.956	0.951	0.956	0.957
11_69330983_G_A	11	69330983	G	A	0.1022	0.124	0.0174	0.999	0.999	0.999	1
11_69331418_C_T	11	69331418	C	T	0.1782	0.2018	0.0066	0.987	0.991	0.986	0.992
11_803017_A_G	11	803017	A	G	0.0457	0.0457	0.0457	1	0.995	1	0.994
12_103097887_C_T	12	103097887	C	T	0.0546	0.0611	0.0149	0.964	0.991	0.958	0.992
12_111600134_G_T	12	111600134	G	T	-0.0442	-0.0442	-0.0442	0.888	1	0.892	1
12_115108136_T_C	12	115108136	T	C	0.0465	0.0465	0.0465	0.97	1	0.967	1
12_115796577_A_G	12	115796577	A	G	-0.0428	-0.0643	-0.0148	0.998	0.998	0.998	0.997
12_115835836_T_C	12	115835836	T	C	-0.0813	-0.0977	-0.0153	1	1	1	1
12_120832146_C_T	12	120832146	C	T	0.0516	0.0516	0.0516	0.786	1	0.784	1
12_14413931_G_C	12	14413931	G	C	0.0484	0.0484	0.0484	1	1	1	1
12_28149568_C_T	12	28149568	C	T	-0.062	-0.062	-0.062	1	1	1	1
12_28174817_C_T	12	28174817	C	T	-0.0856	-0.0856	-0.0856	1	1	1	1
12_28347382_C_T	12	28347382	C	T	-0.0521	-0.0521	-0.0521	0.985	0.979	0.978	0.977
12_29140260_G_A	12	29140260	G	A	0.0647	0.0647	0.0647	0.925	0.997	0.924	0.998
12_293626_A_G	12	293626	A	G	0.0401	0.0401	0.0401	0.604	0.995	0.603	0.995
12_57146069_T_G	12	57146069	T	G	-0.0579	-0.0579	-0.0579	1	1	1	1
12_70798355_A_T	12	70798355	A	T	0.0469	0.0469	0.0469	0.938	0.997	0.932	0.996
12_83064195_G_GA	12	83064195	G	GA	0.0671	0.0671	0.0671	0.496	0.972	0.488	0.973
12_85004551_C_T	12	85004551	C	T	0.0348	0.0348	0.0348	0.997	0.985	0.998	0.987
12_96027759_A_G	12	96027759	A	G	-0.0867	-0.0867	-0.0867	1	1	1	1
13_32839990_G_A	13	32839990	G	A	0.0424	0.0424	0.0424	0.758	1	0.856	1
13_32972626_A_T	13	32972626	A	T	0.2687	0.2308	0.4284	1	1	1	1
13_43501356_A_G	13	43501356	A	G	0.0517	0.0458	0.0975	0.939	0.97	0.936	0.972
13_73806982_T_C	13	73806982	T	C	0.0345	0.0251	0.0653	0.988	1	0.987	1
13_73960952_A_G	13	73960952	A	G	0.0399	0.0368	0.073	0.999	1	1	1
14_105213978_T_G	14	105213978	T	G	0.0399	0.0399	0.0399	0.97	0.982	0.969	0.983
14_37128564_C_A	14	37128564	C	A	-0.0733	-0.085	-0.0339	0.998	1	0.998	1
14_37228504_C_T	14	37228504	C	T	0.039	0.039	0.039	0.767	0.998	0.766	0.997
14_68660428_T_C	14	68660428	T	C	-0.0474	-0.0612	0.0245	1	1	1	1
14_68979835_T_C	14	68979835	T	C	-0.0911	-0.0911	-0.0911	1	1	1	1
14_91751788_TC_T	14	91751788	TC	T	0.038	0.0447	0.0091	0.979	1	0.979	1
14_91841069_A_G	14	91841069	A	G	0.0513	0.0513	0.0513	1	1	1	1
14_93070286_C_T	14	93070286	C	T	-0.0577	-0.0577	-0.0577	0.917	1	0.915	1
15_100905819_A_C	15	100905819	A	C	-0.0608	-0.0608	-0.0608	0.784	0.953	0.799	0.952
15_46680811_C_A	15	46680811	C	A	-0.1973	-0.1973	-0.1973	0.673	0.91	0.703	0.931
15_50694306_A_G	15	50694306	A	G	-0.0417	-0.0417	-0.0417	0.808	0.963	0.811	0.963
15_66630569_G_A	15	66630569	G	A	-0.0369	-0.0369	-0.0369	0.978	0.977	0.979	0.978
15_67457698_A_G	15	67457698	A	G	0.0782	0.099	0.0141	1	1	1	1
15_75750383_T_C	15	75750383	T	C	-0.0413	-0.0413	-0.0413	0.973	0.971	0.974	0.975
15_91512267_G_T	15	91512267	G	T	-0.0589	-0.0589	-0.0589	1	1	1	1
16_10706580_G_A	16	10706580	G	A	-0.074	-0.074	-0.074	0.833	0.975	0.828	0.968
16_23007047_G_T	16	23007047	G	T	0.1218	0.1218	0.1218	0.688	0.908	0.69	0.919
16_4008542_CAAAAA_C	16	4008542	CAAAAA	C	-0.0329	-0.0184	-0.0892	0.676	0.905	0.667	0.904
16_4106788_C_A	16	4106788	C	A	-0.03	-0.0182	-0.0782	0.715	0.975	0.712	0.973
16_52538825_C_A	16	52538825	C	A	0.1147	0.1147	0.1147	0.999	0.999	0.999	1
16_52599188_C_T	16	52599188	C	T	0.107	0.107	0.107	0.981	1	0.981	1
16_53809123_C_T	16	53809123	C	T	-0.0704	-0.0651	-0.0957	0.998	1	0.999	1
16_53861139_C_T	16	53861139	C	T	-0.0338	-0.0167	-0.0782	1	1	1	1
16_53861592_G_A	16	53861592	G	A	-0.0337	-0.0337	-0.0337	0.994	1	0.994	1
16_54682064_G_A	16	54682064	G	A	0.0477	0.0477	0.0477	0.936	1	0.934	1
16_6963972_C_G	16	6963972	C	G	0.0354	0.0303	0.0811	0.846	0.965	0.843	0.965
16_80648296_A_G	16	80648296	A	G	0.0839	0.089	0.0467	0.998	1	0.998	1
16_85145977_T_C	16	85145977	T	C	-0.0211	-0.0044	-0.0714	0.637	0.958	0.635	0.958
16_87086492_T_C	16	87086492	T	C	-0.0469	-0.0469	-0.0469	0.95	0.995	0.95	0.997
17_29168077_G_T	17	29168077	G	T	-0.0568	-0.0568	-0.0568	0.982	0.987	0.982	0.986
17_39251123_T_C	17	39251123	T	C	0.0799	0.0631	0.1431	0.83	0.933	0.764	0.902
17_40127060_T_C	17	40127060	T	C	0.0174	-0.0161	0.1511	0.486	1	0.501	1
17_40485239_G_T	17	40485239	G	T	-0.0571	-0.0416	-0.1142	0.958	0.942	0.958	0.945
17_40744470_G_A	17	40744470	G	A	0.2017	0.2017	0.2017	0.823	0.952	0.842	0.969
17_43212339_C_CT	17	43212339	C	CT	0.0438	0.0438	0.0438	0.816	0.972	0.805	0.971
17_44283858_G_A	17	44283858	G	A	-0.054	-0.054	-0.054	0.888	0.954	0.896	0.959
17_53209774_A_C	17	53209774	A	C	-0.0793	-0.0933	-0.0365	0.999	0.998	0.999	0.998
17_77781725_A_G	17	77781725	A	G	-0.0401	-0.0401	-0.0401	0.957	1	0.961	1
18_11696613_C_T	18	11696613	C	T	-0.0381	-0.0281	-0.094	0.645	1	0.639	1
18_20634253_C_T	18	20634253	C	T	-0.0415	-0.0415	-0.0415	0.936	0.982	0.935	0.98
18_24125857_T_C	18	24125857	T	C	0.0346	0.0346	0.0346	0.967	1	0.963	1
18_24337424_C_G	18	24337424	C	G	0.0455	0.0455	0.0455	1	1	1	1
18_24518050_AT_A	18	24518050	AT	A	-0.0599	-0.083	0.006	0.939	1	0.938	1
18_25407513_C_G	18	25407513	C	G	0.0399	0.0307	0.0648	0.987	0.981	0.988	0.982
18_29981526_G_A	18	29981526	G	A	-0.1058	-0.1058	-0.1058	0.995	0.997	0.995	0.998
18_42411803_G_C	18	42411803	G	C	-0.0877	-0.1037	-0.0189	0.974	0.997	0.972	0.998
18_42888797_T_C	18	42888797	T	C	-0.0542	-0.0542	-0.0542	1	1	1	1
19_13249921_G_T	19	13249921	G	T	0.0956	0.0956	0.0956	0.832	0.983	0.846	0.979
19_17393925_C_A	19	17393925	C	A	0.0378	0.0036	0.1692	0.999	1	0.999	1
19_18569492_C_T	19	18569492	C	T	-0.0719	-0.0719	-0.0719	0.995	1	0.996	1
19_19517054_C_CGGGCG	19	19517054	C	CGGGCG	0.0437	0.0437	0.0437	0.941	0.999	0.945	0.999
19_44283031_T_C	19	44283031	T	C	0.0619	0.0619	0.0619	0.839	1	0.84	1
19_46166073_T_C	19	46166073	T	C	-0.036	-0.0447	-0.0117	0.815	0.949	0.816	0.952
19_55816678_C_T	19	55816678	C	T	-0.0359	-0.0359	-0.0359	0.989	0.991	0.988	0.99
20_11379842_T_C	20	11379842	T	C	0.0844	0.0844	0.0844	0.759	0.944	0.754	0.949
20_41613706_C_G	20	41613706	C	G	0.0315	0.0266	0.0784	0.911	0.949	0.915	0.947
20_52296849_G_A	20	52296849	G	A	0.044	0.0539	0.0144	1	0.953	1	0.95
20_5948227_G_A	20	5948227	G	A	0.076	0.076	0.076	1	1	1	1
21_16364756_T_G	21	16364756	T	G	0.0646	0.0646	0.0646	0.617	1	0.617	1
21_16566350_A_G	21	16566350	A	G	0.0595	0.0678	0.0172	0.968	1	0.97	1
21_16574455_C_A	21	16574455	C	A	-0.0707	-0.0808	-0.0329	0.992	0.997	0.992	0.998
21_47762932_G_A	21	47762932	G	A	0.0946	0.0946	0.0946	0.923	0.975	0.927	0.978
22_19766137_C_T	22	19766137	C	T	-0.0367	-0.0367	-0.0367	0.937	0.986	0.934	0.986
22_29121087_A_G	22	29121087	A	G	0.1839	0.2812	-0.1566	1	1	1	1
22_29135543_G_A	22	29135543	G	A	0.0654	0.0654	0.0654	0.998	0.997	0.998	0.998
22_29203724_C_T	22	29203724	C	T	0.1405	0.1793	0.0191	0.947	0.999	0.95	0.999
22_29551872_A_G	22	29551872	A	G	-0.1716	-0.1716	-0.1716	0.862	0.923	0.86	0.895
22_38583315_AAAAG_AAAAGAAAG	22	38583315	AAAAG	AAAAGAAAG	-0.0471	-0.0608	0.0079	0.941	0.962	0.934	0.96
22_39343916_T_A	22	39343916	T	A	0.0407	0.0407	0.0407	0.891	1	0.895	1
22_40904707_CT_C	22	40904707	CT	C	0.1148	0.1148	0.1148	0.959	0.969	0.96	0.97
22_43433100_C_T	22	43433100	C	T	-0.06	-0.06	-0.06	0.996	0.994	0.996	0.995
22_45319953_G_A	22	45319953	G	A	-0.0134	-0.006	-0.0611	0.915	0.997	0.913	0.996
22_46283297_G_A	22	46283297	G	A	0.0736	0.0736	0.0736	0.607	0.972	0.63	0.973

## Sheet: TableS2
Table S2
The 30 SNPs used to construct the ovarian cancer PRS.
							CIMBA imputation accuracy r-squared
			Alleles		OR		BRCA1 carriers		BRCA2 carriers
SNP	Chr	Position	Reference	Effect	EOC	HGS	iCOGS	OncoArray	iCOGS	OncoArray
rs58722170	1	38096421	G	C	1.07	1.11	0.902	1	0.903	1
rs2165109	2	111818658	A	C	1.08	1.1	0.96	1	0.958	1
rs17041869	2	111896243	A	G	1.06	1.09	1	1	1	1
rs711830	2	177037311	G	A	1.11	1.13	1	1	1	1
rs6755777	2	177043226	G	T	1.11	1.13	1	1	1	1
rs62274041	3	156435640	G	A	1.45	1.63	1	1	1	0.999
rs112071820	3	138849110	G	GCCAG	1.03	1.01	0.641	0.984	0.635	0.986
rs9870207	3	190525516	G	A	1.05	1.06	0.967	0.989	0.969	0.989
rs13113999	4	167187046	G	T	1.04	1.05	0.88	0.934	0.881	0.93
rs555025179	5	66121089	G	GACAC	1.04	1.02	0.864	0.945	0.86	0.94
rs7705526	5	1285974	C	A	1.09	1.1	0.929	1	0.93	1
rs76837345	8	82668818	A	G	1.16	1.2	0.951	1	0.948	1
rs150293538	8	77320354	T	C	1.14	1.05	0.83	0.887	0.842	0.878
rs9886651	8	128817883	A	G	1.06	1.07	0.99	0.99	0.988	0.99
rs1400482	8	129541931	A	G	1.18	1.26	1	1	1	1
rs10962692	9	16915874	C	G	1.24	1.36	0.954	0.948	0.952	0.947
rs4742903	9	106856793	G	C	1.06	1.07	1	1	1	1
rs587729126	9	136138765	GCGCC	G	1.11	1.15	0.911	0.998	0.914	0.997
rs7902587	10	105694301	C	T	1.07	1.07	0.957	0.974	0.954	0.973
rs144962376	10	21878831	TCCCT	T	1.09	1.1	0.996	0.999	0.996	1
rs7937840	11	61893972	C	T	1.04	1.07	0.911	1	0.914	1
rs7953249	12	121403724	A	G	1.06	1.08	0.992	1	0.992	1
rs8037137	15	91506637	T	C	0.91	0.88	0.987	0.998	0.987	0.999
rs7207826	17	46500673	T	C	1.11	1.14	1	1	1	1
rs11651755	17	36099840	A	G	1.03	1.09	1	1	1	1
rs1879586	17	43567337	C	G	1.13	1.16	0.988	0.997	0.989	0.997
rs8098244	18	21405553	G	A	1.04	1.04	0.977	0.994	0.975	0.994
rs4808075	19	17390291	T	C	1.13	1.2	0.998	0.999	0.999	1
rs1469713	19	19528806	A	G	1.04	1.04	0.973	1	0.975	1
rs6005807	22	28934313	T	C	1.12	1.17	0.999	1	0.999	0.999

## Sheet: TableS3
Table S3
Retrospective cohort characteristics for 18,935 BRCA1 and 12,339 BRCA2 carriers recruited by the CIMBA.
		BRCA1 carriers				BRCA2 carriers
		Breast cancer		Ovarian cancer		Breast cancer		Ovarian cancer
		Unaffected	Affected	Unaffected	Affected	Unaffected	Affected	Unaffected	Affected
N		9462	9473	16867	2068	6007	6332	11621	718
Genotyping array	iCOGS	1665	1591	2847	409	625	733	1286	72
	OncoArray	7797	7882	14020	1659	5382	5599	10335	646
Birth cohort (year)	<1920	30	34	59	5	28	35	56	7
	1920-1929	142	201	271	72	127	168	243	52
	1930-1939	434	571	753	252	317	530	688	159
	1940-1949	1035	1713	2223	525	732	1264	1743	253
	≥1950	7821	6954	13561	1214	4803	4335	8891	247
Median (IQR) censoring age (years)		40.3 (32.0-49.1)	40.0 (34.0-46.4)	39.0 (32.6-46.0)	49.0 (43.6-55.2)	41.8 (32.7-52.3)	43.0 (37.0-50.0)	41.6 (34.9-49.4)	56.0 (49.0-49.4)
Censoring age (years)	<40	4569	4670	9090	249	2707	2288	5020	32
	41-50	2635	3232	5136	853	1500	2376	3777	162
	51-60	1461	1225	1883	678	1015	1202	1914	264
	≥60	797	346	758	288	785	466	910	260
Ashkenazi Jewish ancestry		783	690	1330	143	563	408	900	71
Pathogenic variant class	I	6716	6063	11250	1529	5443	5673	10458	658
	II	2069	2560	4225	404	202	232	417	17
	III	677	849	1391	135	362	427	746	43
BRCA1 pathogenic variant location	5' to c.2281	3710	3593	6528	775	N/A		N/A
	c.2282 to c.4071	2749	2178	4267	660
	c.4072 to 3'	3003	3702	6072	633
BRCA2 pathogenic variant location (narrow)	5' to c.3846	N/A		N/A		1567	1905	3316	156
	c.3847 to c.6275					2452	2103	4218	337
	c.6276 to 3'					1988	2324	4087	225
BRCA2 pathogenic variant location (wide)	5' to c.2830	N/A		N/A		1275	1649	2811	113
	c.2831 to c.6401					2809	2402	4823	388
	c.6402 to 3'					1923	2281	3987	217
ER-status	Negative	N/A	3263	N/A		N/A	703	N/A
	Positive		1025				2312
	Missing		5185				3317
Cancer family history (1st and 2nd degree relatives)	None	918	1040	4436	393	451	511	4718	240
	1 case	1456	1647	2576	374	957	1282	1434	125
	≥2 cases	2248	2284	1271	205	2030	1997	345	45
	Unknown	139	196	600	73	94	117	494	38
	Missing	4701	4306	7984	1023	2475	2425	4630	270
Breast cancer PRS mean (SD)	BC	-0.38 (0.62)	-0.26 (0.61)	N/A		-0.36 (0.62)	-0.20 (0.62)	N/A
	ER-	-0.27 (0.59)	-0.13 (0.59)			-0.26 (0.59)	-0.15 (0.60)
	ER+	-0.37 (0.66)	-0.26 (0.66)			-0.35 (0.66)	-0.18 (0.66)
Ovarian cancer PRS mean (SD)	EOC	N/A		0.17 (0.31)	0.23 (0.32)	N/A		0.17 (0.32)	0.27 (0.31)
	HGS			0.11 (0.40)	0.19 (0.40)			0.11 (0.40)	0.25 (0.40)

## Sheet: TableS4
Table S4
Validation data summary statistics from prospective cohorts (CIMBA and BBCC).
			Age at start of follow-up median (IQR)	Follow-up time median (IQR)	Age at cancer diagnosis median (IQR)	Unaffected			Incident cases
		Study				N	PRS mean	PRS SD	N	PRS mean	PRS SD
Breast cancer	BRCA1 carriers	CIMBA	37.3 (30.7-46.2)	4.4 (1.3-7.8)	41.7 (36.1-50.7)	618	-0.205864	0.575913	128	-0.0696121	0.557392
		BBCC	37.0 (29.0-45.0)	5.0 (3.0-9.0)	44.0 (37.0-51.0)	1173	-0.28329	0.604012	169	-0.107729	0.599804
	BRCA2 carriers	CIMBA	40.1 (30.9-50.0)	4.7 (1.5-7.8)	48.2 (38.3-55.3)	598	-0.387632	0.639194	107	-0.212508	0.654492
		BBCC	39.0 (32.0-48.0)	5.0 (2.0-7.0)	49.0 (42.0-55.2)	944	-0.405619	0.602005	108	-0.230441	0.667976
Ovarian cancer	BRCA1 carriers	CIMBA	42.1 (34.7-51.3)	6.5 (3.9-10.2)	49.5 (43.1-60.1)	1576	0.138262	0.388693	52	0.184746	0.40432
		BBCC	37.0 (30.0-45.0)	4.0 (2.0-8.0)	55.5 (43.8-63.0)	1468	0.0888307	0.395715	56	0.229955	0.346874
	BRCA2 carriers	CIMBA	45.8 (36.9-54.6)	6.4 (3.8-9.5)	57.4 (52.2-63.5)	1215	0.123555	0.39887	40	0.235043	0.393028
		BBCC	40.0 (33.0-50.0)	4.0 (2.0-7.0)	59.5 (54.0-64.2)	1224	0.125983	0.403329	16	0.342522	0.246166

## Sheet: TableS5
Table S5
Assumed proportions and hazard ratios used to constrain the breast cancer incidences from the external BBCC prospective cohort study for breast cancer family history and gene variant location.
		BRCA1 carriers [PRS ER-]					BRCA2 carriers [PRS BC]
				Absolute risks to age 80-years (%)					Absolute risks to age 80-years (%)
		Proportion	HR	5th	50th	95th	Proportion	HR	5th	50th	95th
Family history	Negative	0.292	1	46	58	71	0.211	1	43	55	67
	Positive	0.708	1.67	65	77	88	0.789	1.69	62	74	85
BRCA1 pathogenic variant location	5' to c.2281	0.408	1.43	61	75	88	N/A
	c.2282 to c.4071	0.296	1	49	62	75
	c.4072 to 3'	0.296	1.51	60	77	91
BRCA2 pathogenic variant location (narrow)	5' to c.3846	N/A					0.307	1.63	62	75	87
	c.3847 to c.6275						0.336	1	42	57	73
	c.6276 to 3'						0.357	1.77	60	78	92
BRCA2 pathogenic variant location (wide)	5' to c.2830	N/A					0.254	1.95	67	80	91
	c.2831 to c.6401						0.396	1	41	55	71
	c.6402 to 3'						0.35	1.91	61	80	93

## Sheet: TableS6
Table S6
Absolute breast cancer and ovarian cancer risks by age 80-years for BRCA1 and BRCA2 mutation carriers for different PRS percentiles.
	Absolute risk (%)
PRS percentile	Breast cancer		Ovarian cancer
	BRCA1 carriers: PRS ER-	BRCA2 carriers: PRS BC	BRCA1 carriers: PRS HGS	BRCA2 carriers: PRS HGS
1st	53.9	52.7	25.5	7.5
5th	58.9	57.4	30	9.5
10th	61.6	59.9	32.6	10.8
20th	64.9	63.1	36	12.6
30th	67.4	65.4	38.6	14
40th	69.3	67.4	40.8	15.3
50th	71.3	69.3	43.1	16.7
60th	73.2	71.2	45.5	18.2
70th	75.1	73.1	47.9	19.8
80th	77.5	75.5	51	22
90th	80.5	78.6	55.4	25.3
95th	82.9	81.1	59.1	28.3
99th	87.2	85.7	66.3	34.9
